# Supplementary material for: High throughput single-cell genome sequencing gives insights into the generation and evolution of mosaic aneuploidy in Leishmania donovani
Source: Nucleic Acids Res. 2021 Dec 10;50(1):293–305. doi: 10.1093/nar/gkab1203 (PMC8886908; doi:10.1093/nar/gkab1203)
Supplement: gkab1203_Supplemental_Files [file gkab1203_Supplemental_Files.zip]

Archive with 2 entries (2 files):
- Negreira_GH_et_al_2021_-_Supplementary_data_-_Rebutal.docx
- Supp Table 1 - Sequencing Stats.xlsx
