# Supplementary material for: High throughput single-cell genome sequencing gives insights into the generation and evolution of mosaic aneuploidy in Leishmania donovani
Source: Nucleic Acids Res. 2021 Dec 10;50(1):293–305. doi: 10.1093/nar/gkab1203 (PMC8886908; doi:10.1093/nar/gkab1203)
Supplement: gkab1203_Supplemental_Files [file gkab1203_Supplemental_Files.zip › Supp Table 1 - Sequencing Stats.xlsx]

## Sheet: sequencing_stats
	sequencing code	total number of cells	number of reads	reads with valid barcodes		reads from cells		deduplicated reads		deduplicated reads per cel
				reads	%	reads	%	reads	%	reads
super-mosaic	GC089444	1900	1189132480	1058341884	0.890012	915244626	0.769674	397822583	0.334549	209380
BPK282	GC076259	1703	168588896	148703932	0.882051	69459126	0.412003	49713479	0.29488	29191.7
BPK081	GC1001386	2724	449369344	3.96793e+08	0.883	347230058	0.772705	180607466	0.401913	66302.3

## Sheet: doublet_barcodes
demuxlet_ID	demuxlet_barcode	10X_ID	barcode	same?
30244	AATCCAGTCTGGTGGC-1	85	AATCCAGTCTGGTGGC-1	1
40612	ACATACGGTACCACTA-1	109	ACATACGGTACCACTA-1	1
72396	ACTGCTCCAGGTCTGC-1	204	ACTGCTCCAGGTCTGC-1	1
88720	AGCAGCCCACGTCGGT-1	263	AGCAGCCCACGTCGGT-1	1
113503	AGTGAGGGTGGCCACT-1	328	AGTGAGGGTGGCCACT-1	1
128332	ATCCGAAGTGCGAACA-1	360	ATCCGAAGTGCGAACA-1	1
157580	CACAAACTCATTCGCC-1	446	CACAAACTCATTCGCC-1	1
168292	CACCACTAGTCACGCC-1	492	CACCACTAGTCACGCC-1	1
174700	CAGAATCTCGTTATCT-1	493	CAGAATCTCGTTATCT-1	1
176735	CAGATCACAGTAGAAT-1	509	CAGATCACAGTAGAAT-1	1
220818	CCCTCCTCAGTTTGCA-1	628	CCCTCCTCAGTTTGCA-1	1
289656	CGTGTCTCATCGCACG-1	832	CGTGTCTCATCGCACG-1	1
319501	CTCGTACCAACTCACA-1	913	CTCGTACCAACTCACA-1	1
320158	CTCGTACGTTCGGTGC-1	896	CTCGTACGTTCGGTGC-1	1
336248	CTGGTCTCATCCCTTG-1	959	CTGGTCTCATCCCTTG-1	1
368479	GACGTTAAGATCTGAA-1	1045	GACGTTAAGATCTGAA-1	1
445132	GGCGACTAGCAGGTCA-1	1283	GGCGACTAGCAGGTCA-1	1
449502	GGCTGGTAGTGATGAT-1	1303	GGCTGGTAGTGATGAT-1	1
534078	TAGCCGGAGGCTCATT-1	1549	TAGCCGGAGGCTCATT-1	1
596540	TGCACCTCAGGCCTTG-1	1730	TGCACCTCAGGCCTTG-1	1
609394	TGGACGCGTGTGTATC-1	1762	TGGACGCGTGTGTATC-1	1
